# Supplementary material for: Multifunctional Double‐Network Hydrogel with Porous, Adhesive, and Immunomodulatory Properties for Minimally Invasive Soft Tissue Repair
Source: Small Sci. 2025 Oct 11;5(12):e202500368. doi: 10.1002/smsc.202500368 (PMC12697792; doi:10.1002/smsc.202500368)
Supplement: Supplementary file 1 — Supplementary Material [file SMSC-5-e202500368-s001.zip]

Archive with 2 entries (2 files):
- smsc70125-sup-0001-SuppData-S1.pdf
- smsc70125-sup-0001-SuppData-S2.mp4
